# Supplementary material for: Efficacy of Two Commercially Available Adsorbents to Reduce the Combined Toxic Effects of Dietary Aflatoxins, Fumonisins, and Zearalenone and Their Residues in the Tissues of Weaned Pigs
Source: Toxins (Basel). 2023 Oct 27;15(11):629. doi: 10.3390/toxins15110629 (PMC10675588; doi:10.3390/toxins15110629)
Supplement: Supplementary file 1 [file toxins-15-00629-s001.zip]

Archive with 1 entries (1 files):
- toxins-2653312-supplymentary.pdf
